# Supplementary material for: An 8-week physical exercise intervention for e'athletes improves physical performance rather than short-term esports performance parameters - a randomized controlled trial
Source: Front Sports Act Living. 2025 Jan 21;6:1504205. doi: 10.3389/fspor.2024.1504205 (PMC11790659; doi:10.3389/fspor.2024.1504205)
Supplement: Supplementary file 4 [file Table2.xlsx]

## Sheet: Tabelle1
Experiment Data																																		Weekly Questionnaire
ID	Group	Age	YearsPlaying	Size	Weight	BMI	Dom_Hand	Dom_Eye	HitsFitness	HitsFitness_post	GripStrR	GripStrR_post	FourFold	FourFold_post	AntiOnPoint	AntiOnPoint_post	AntiAverage	AntiAverage_post	SingleReac	SingleReac_post	GridTarget	GridTarget_post	GridAcc	GridAcc_post	GridReac	GridReac_post	GridPoints	GridPoints_post	TrackRel	TrackRel_post	TrackPoints	TrackPoints_post		GamingTime_1	GamingTime_3	GamingTime_2	GamingTime_4	GamingTime_5	GamingTime_6	GamingTime_7	GamingTime_8	GamingTimeAbsolut	DaysInt_1	DaysInt_2	DaysInt_3	DaysInt_4	DaysInt_5	DaysInt_6	DaysInt_7
1	Control	27	4	190	87.5	24.2	rechts	links	49	46	46.1	43	333	356.5	0	1	7.41	7.16	239.9	195.5	133	126	94.9	97.6	457	483	40029	37843	45	45	68056	67049		0	2	0	3	3	0	2	0	10	4	3	3	1	3	2	1
2	Specific	24	10	179	74.1	23.1	rechts	rechts	45	47	53.4	57	381.9	374.5	1	2	1.51	3.38	178.1	168	118	131	96.6	94.8	517	464	34674	39239	44	45	64212	68319		2	2	2	2	2	3	0	4	17	6	6	5	4	5	5	7
3	Control	25	22	169	55.2	19.3	rechts	links	42	42	31.1	36.9	417.9	392.6	1	0	29.94	36.62	254.1	252.4	179	188	90.7	91.6	333	319	56357	59930	50	54	78849	89076		20	42	40	25	10	15	15	20	187	0	4	2	0	0	3	6
4	General	19	6	173	65.9	22	rechts	rechts	45	45	48.5	47.6	367	388.3	2	2	3	7.33	226.4	255.2	174	200	84.5	91.2	346	299	52656	63658	50	52	80609	84268		30	15	17	10	20	20	30	30	172	0	3	4	4	4	4	4
5	Specific	23	12	181	76.8	23.4	rechts	rechts	39	42	47.2	54.6	448.8	402.3	0	0	22.56	28.13	249.2	219.6	150	156	91.8	96.2	403	385	45456	49017	45	45	67038	68159		20	25	20	5	0	0	0	2	110	1	2	0	6	0	0	0
6	Specific	19	14	189	65.5	18.3	rechts	links	43	42	39.9	43.7	383.7	397.3	0	1	14.3	20.23	206.1	258.2	122	138	98.3	96.9	500	439	36455	42112	43	44	62161	65214		8	2	2	4	0	0	8	17	41	2	4	4	3	5	5	4
7	General	24	12	180	71.2	22	rechts	rechts	45	48	55.4	54.8	410.6	415	0	1	16.73	29.59	234.5	259.2	169	186	88.2	88.4	357	324	51258	58238	52	53	84269	86558		6	5	6	6	6	6	6	7	48	5	5	4	4	3	3	3
8	General	24	19	187	93.9	26.9	links	rechts	45	49	51.5	58.4	403.6	384.5	2	0	14.79	11.63	251.1	224.4	130	141	95.2	94.5	466	430	38899	42901	47	50	71113	80499		10	30	20	35	15	13	12	35	170	3	5	4	3	1	5	6
9	Specific	27	3	169	83.2	29.1	rechts	links	37	36	36.9	40.3	463.6	457.9	7	6	25.08	30.08	313.1	341.8	149	156	94.8	92.2	407	388	46040	48100	40	44	56397	65033		15	2	2	10	10	10	0	6	55	2	2	0	0	4	3	2
10	Specific	21	16	182	70.1	21.2	rechts	rechts	40	45	49.6	54.6	346.4	361.4	1	0	8.55	9.65	167.3	175.2	202	225	77.4	83.3	294	225	60090	69533	57	64	99893	118794		15	35	20	35	40	35	40	40	260	5	3	5	2	2	3	1
11	Control	20	10	182	61	18.4	rechts	links	49	46	39.3	34	317.8	296.4	3	3	2.53	8.9	175.7	180.3	143	170	85.4	90.9	424	354	41650	52856	46	51	69253	81603		35	35	40	20	30	40	40	30	335	1	2	2	3	1	1	3
12	General	30	21	179	75.5	23.6	links	links	41	45	53.1	52.8	358.5	391.5	0	1	21.41	26.91	205.3	215	173	169	82.9	75.5	346	356	51753	47807	49	46	78364	68780		25	15	12	20	20	15	20	15	142	2	3	3	3	2	2	3
13	Specific	40	32	183	81.3	24.3	rechts	rechts	43	43	60.6	58.8	417.5	426.1	0	2	5.26	4.17	225	218	153	158	96.2	91.7	393	382	47861	48677	41	45	56663	66584		30	5	25	20	15	15	15	15	140	3	4	1	3	4	6	7
14	Specific	28	21	181	72.2	22	rechts	rechts	46	50	49.1	49.6	489.4	436.3	1	1	25.68	25.45	213.3	245.9	180	161	96.3	95.6	333	374	58131	49375	52	51	83562	82980		18	8	18	12	8	10	14	12	100	3	3	3	4	2	2	0
15	General	25	15	179	65.8	20.5	rechts	links	42	48	40.4	42.1	378	319.8	1	0	12.98	7.88	214.2	201.5	169	188	89.7	92.5	357	319	52188	60248	51	51	82670	82656		20	8	8	15	15	12	15	15	108	0	2	3	3	3	3	2
16	General	25	15	190	84.2	23.3	rechts	rechts	36	39	59.7	63	386.6	429.5	1	2	0.93	13.08	216.3	243.3	221	227	93.2	94	271	264	73287	75736	51	52	81588	85858		11	11	10	13	10	9	10	10	84	5	6	5	5	4	4	5
17	Control	36	20	178	60.5	19.1	rechts	links	40	41	51.5	52.1	411.7	385.1	0	1	5.93	21.98	207.2	205.8	124	143	96.6	97.2	491	424	36737	44305	43	45	63073	67950		2	25	15	18	4	6	25	14	109	0	1	0	0	0	1	0
18	Specific	39	15	176	68.2	22	rechts	rechts	42	45	46.4	49.6	376.5	421.8	2	6	9.69	8.73	215.9	228.3	133	165	99.1	90	454	364	40079	50928	53	48	86672	75388		8	8	5	18	25	16	25	18	123	0	2	2	2	3	1	2
19	General	23	10	182	77.6	23.4	rechts	links	46	47	54	57	326.1	303.4	2	1	4.83	2.08	203.1	181.1	162	178	94.6	96.2	371	339	51011	57449	49	50	77110	79235		8	12	9	4	4	16	12	6	71	1	2	1	3	3	2	2
20	Control	28	20	178	71.1	22.4	rechts	rechts	47	50	63	61.6	382.8	345.6	0	0	1.57	0.83	212.1	229.8	135	147	87.9	92.9	454	411	39020	44903	47	47	72641	71762		0	10	3	20	3	15	3	3	57	4	7	3	6	3	4	3
21	Specific	41	30	175	81.9	26.7	rechts	rechts	35	39	51.1	54.8	390.9	379.2	2	0	8.07	6.96	245.1	217.2	104	116	100	100	586	523	29923	34361	47	47	70911	72913		5	5	5	4	3	4	5	5	36	0	0	0	0	0	1	0
22	General	23	19	178	94.6	29.9	rechts	links	32	35	37.8	43.1	372.8	373.1	2	3	1.09	6.42	223.2	223.3	182	175	96.8	94.7	329	344	59257	55911	54	54	90320	89303		10	14	12	6	4	8	16	24	94	2	4	3	4	3	3	5
23	General	53	30	186	86.2	24.9	rechts	rechts	36	39	57.9	53.9	492.8	411.4	2	1	11.96	2.17	234.8	229.5	131	132	97.7	95.9	464	460	39810	39769	37	38	49129	51949		6	6	6	6	5	7	7	7	50	5	2	6	6	6	6	6
24	Control	11	4	159	57.3	22.7	rechts	rechts	30	34	25.1	20.6	427.4	458.8	1	2	3.47	16.28	228	284.3	165	169	80.6	82.7	366	354	48229	49544	50	53	80791	86483		22	25	35	15	21	10	20	35	183	3	3	3	2	3	4	3
25	Control	29	20	175	75.1	24.5	rechts	rechts	39	40	50.9	47.2	435.5	465.9	0	4	6.31	1.53	209.5	221.9	151	149	95.5	96.4	400	405	46998	46474	48	48	73939	75077		5	10	2	5	4	8	8	9	51	2	0	0	1	0	0	0
26	Control	29	18	182	78.3	23.6	rechts	links	47	47	65.4	64.5	403.4	392	2	0	0.36	9.16	216.5	213.9	138	129	94.3	94	440	471	40763	38403	50	49	79916	78361		0	2	1	3	5	5	8	5	29	4	4	3	2	0	3	3
27	Specific	25	10	185	87	25.4	rechts	rechts	45	48	53.5	55.2	411.6	380.1	2	2	16.51	0.76	206.5	206.6	158	180	89.2	89.5	382	334	47978	54624	52	53	84289	87466		15	12	3	8	6	4	4	0	52	0	5	3	2	1	5	3
28	Control	33	15	181	74.2	22.6	rechts	links	53	53	68.1	63.9	330.6	325	2	3	20.28	6.82	187	197	178	175	89.7	88.9	339	344	55648	53328	52	51	84790	83545		2	2	4	3	2	6	4	5	28	3	4	4	2	2	0	2
[truncated: 78 more columns]
